# Supplementary material for: Environmental Factors Modulate Feeding Behavior of Penaeus vannamei: Insights from Passive Acoustic Monitoring
Source: Animals (Basel). 2025 Jul 17;15(14):2113. doi: 10.3390/ani15142113 (PMC12291832; doi:10.3390/ani15142113)
Supplement: Supplementary file 1 [file animals-15-02113-s001.zip]

Archive with 1 entries (1 files):
- animals-3655015-supplementary.pdf
